# Supplementary material for: A New Renieramycin T Right-Half Analog as a Small Molecule Degrader of STAT3
Source: Mar Drugs. 2024 Aug 14;22(8):370. doi: 10.3390/md22080370 (PMC11355573; doi:10.3390/md22080370)
Supplement: Supplementary file 1 [file marinedrugs-22-00370-s001.zip]

Archive with 1 entries (1 files):
- marinedrugs-3145079-supplementary.pdf
